# Supplementary material for: Dynamic DNA Methylation Changes in the COMT Gene Promoter Region in Response to Mental Stress and Its Modulation by Transcranial Direct Current Stimulation
Source: Biomolecules. 2021 Nov 19;11(11):1726. doi: 10.3390/biom11111726 (PMC8615564; doi:10.3390/biom11111726)
Supplement: Supplementary file 1 [file biomolecules-11-01726-s001.zip]

Archive with 1 entries (1 files):
- biomolecules-1450310-supplementary.pdf
